# Supplementary material for: catena-Poly[[diformatocopper(II)]-μ-1,4-bis­(imidazol-1-yl)benzene]
Source: Acta Crystallogr Sect E Struct Rep Online. 2011 Jun 30;67(Pt 7):m996. doi: 10.1107/S1600536811024019 (PMC3151804; doi:10.1107/S1600536811024019)
Supplement: Supplementary file 2 [file e-67-0m996-Isup2.hkl]

# 
# h,k,l, Fc-squared, Fo-squared, sigma(Fo-squared) and status flag 
# 
data_I
_shelx_title ' 1 in P2(1)/c' 
_shelx_refln_list_code          4 
_shelx_F_calc_maximum       69.04 
_exptl_crystal_F_000       370.00 
_reflns_d_resolution_high  0.8404 
 
loop_ 
 _symmetry_equiv_pos_as_xyz 
 'x, y, z' 
 '-x, y+1/2, -z+1/2' 
 '-x, -y, -z' 
 'x, -y-1/2, z-1/2' 
 
_cell_length_a     8.0971 
_cell_length_b    10.4257 
_cell_length_c     8.5723 
_cell_angle_alpha  90.000 
_cell_angle_beta  107.021 
_cell_angle_gamma  90.000 
 
_shelx_F_squared_multiplier     1.000 
 
loop_ 
 _refln_index_h 
 _refln_index_k 
 _refln_index_l 
 _refln_F_squared_calc 
 _refln_F_squared_meas 
 _refln_F_squared_sigma 
 _refln_observed_status 
   4   0   0      340.19      277.28      4.57 o 
   5   0   0     3400.26     3526.28     38.78 o 
   6   0   0     1072.07     1072.16     18.42 o 
   7   0   0      356.00      340.12      9.01 o 
   8   0   0       57.62       59.36      5.69 o 
   9   0   0      549.46      526.98     20.56 o 
   1   1   0      186.15      193.90      1.99 o 
   2   1   0     2362.98     2457.61     20.16 o 
   3   1   0        4.34        5.86      1.12 o 
   4   1   0       35.45       38.38      1.31 o 
   5   1   0      157.99      164.66      6.90 o 
   6   1   0       71.38       60.78      2.60 o 
   7   1   0       40.83       35.63      2.44 o 
   8   1   0       49.11       44.61      3.78 o 
   9   1   0      106.67      107.72      5.89 o 
   1   2   0      432.76      578.85      3.23 o 
   2   2   0        6.63       14.75      0.77 o 
   3   2   0     2879.64     2788.26     20.46 o 
   4   2   0     1467.12     1316.55     15.44 o 
   5   2   0     3329.94     3538.17     33.73 o 
   6   2   0      598.55      590.80      7.27 o 
   7   2   0       89.95       85.10      3.21 o 
   8   2   0      374.86      379.95     10.29 o 
   9   2   0      717.55      713.85     15.96 o 
   1   3   0     3063.64     3512.49     32.37 o 
   2   3   0      387.15      414.66      4.40 o 
   3   3   0      796.64      900.50      5.95 o 
   4   3   0        1.71        2.58      1.33 o 
   5   3   0        1.56        4.45      1.38 o 
   6   3   0       56.18       63.48      2.98 o 
   7   3   0      160.70      152.25      4.69 o 
   8   3   0        3.69        6.12      3.50 o 
   1   4   0     2508.92     2312.57     27.78 o 
   2   4   0      381.99      318.81      5.41 o 
   3   4   0      439.31      398.42      5.04 o 
   4   4   0      823.67      793.12      8.24 o 
   5   4   0     1614.29     1641.53     15.76 o 
   6   4   0      950.21      928.52     14.19 o 
   7   4   0      553.86      568.93      9.25 o 
   8   4   0      841.57      808.67     19.64 o 
   1   5   0      298.40      297.61      3.49 o 
   2   5   0      209.26      196.02      2.50 o 
   3   5   0      840.73      879.04      7.14 o 
   4   5   0      610.73      696.99      8.67 o 
   5   5   0       50.93       45.09      2.19 o 
   6   5   0       14.67       10.85      1.85 o 
   7   5   0       45.35       48.96      2.46 o 
   8   5   0      220.89      195.21     10.74 o 
   0   6   0     2869.72     3082.63     36.43 o 
   1   6   0      312.13      286.93      7.80 o 
   2   6   0     1002.54      959.15      7.34 o 
   3   6   0     2152.00     2185.67     20.13 o 
   4   6   0     1797.12     1808.58     22.75 o 
   5   6   0      668.60      653.52     10.54 o 
   6   6   0      221.34      231.97      7.68 o 
   7   6   0      340.85      346.56     10.10 o 
   8   6   0       23.15       29.00      6.24 o 
   1   7   0      377.52      427.88      6.81 o 
   2   7   0      191.98      198.74      3.55 o 
   3   7   0       88.17       92.22      3.94 o 
   4   7   0       87.97       84.77      3.43 o 
   5   7   0       13.54       15.81      2.81 o 
   6   7   0        0.00        1.52      1.47 o 
   7   7   0       77.01       76.93      5.64 o 
   0   8   0     2745.52     2759.19     74.33 o 
   1   8   0     1896.11     1877.94     20.70 o 
   2   8   0      888.15      888.07      9.17 o 
   3   8   0      957.55      897.88     22.32 o 
   4   8   0      902.97      926.08     18.07 o 
   5   8   0      132.19      131.02      5.37 o 
   6   8   0      373.54      374.73     10.87 o 
   7   8   0      518.82      490.07     14.41 o 
   1   9   0       15.32       19.21      2.77 o 
   2   9   0       52.78       52.77      2.56 o 
   3   9   0        7.49        9.47      2.63 o 
   4   9   0        4.71        6.59      3.07 o 
   5   9   0      188.49      180.36      6.30 o 
   6   9   0       13.68       11.40      3.30 o 
   0  10   0       62.48       69.44      4.06 o 
   1  10   0      389.62      392.54      9.90 o 
   2  10   0      103.65       97.86      4.80 o 
   3  10   0      357.56      349.63     10.03 o 
   4  10   0      918.40      976.55     20.42 o 
   5  10   0       74.75       78.12      4.73 o 
   1  11   0       16.27       12.87      3.25 o 
   2  11   0      133.90      132.27      6.39 o 
   3  11   0        2.09        1.41      2.17 o 
   4  11   0        4.89        6.77      3.62 o 
   0  12   0      328.88      319.75     19.41 o 
   1  12   0      618.56      604.76     22.64 o 
   2  12   0      181.93      183.53      9.41 o 
  -9   1   1      301.20      322.35      9.87 o 
  -8   1   1      877.00      829.68     12.06 o 
  -7   1   1      476.02      541.08     10.65 o 
  -6   1   1      847.19      776.91      8.83 o 
  -5   1   1     1752.38     1641.94     20.68 o 
  -3   1   1     1889.45     1803.25      9.50 o 
   2   1   1      789.21      676.97      4.88 o 
   3   1   1      471.37      392.10      3.91 o 
   4   1   1      514.57      484.99      4.26 o 
   5   1   1     1645.19     1621.94     12.44 o 
   6   1   1      967.44      970.57      9.69 o 
   7   1   1      228.40      227.37      7.78 o 
   8   1   1       52.13       55.75      3.94 o 
  -9   2   1        0.58        1.80      1.88 o 
  -8   2   1       10.82       10.33      2.19 o 
  -7   2   1      159.61      163.47      4.39 o 
  -6   2   1       73.20       69.13      3.17 o 
  -5   2   1      244.35      260.70      4.40 o 
  -4   2   1       64.78       79.25      3.73 o 
  -3   2   1       45.96       55.61      1.35 o 
  -2   2   1      598.14      631.44      5.67 o 
  -1   2   1      168.69      183.58      2.19 o 
   0   2   1      851.18      898.75      6.87 o 
   2   2   1        1.19        2.54      0.56 o 
   3   2   1      109.61      114.79      1.84 o 
   4   2   1      465.15      509.12      7.34 o 
   5   2   1       57.92       65.80      2.10 o 
   6   2   1       58.50       52.62      2.11 o 
   7   2   1       24.86       21.84      2.79 o 
   8   2   1       15.27       15.74      3.75 o 
  -9   3   1       83.47      102.05      5.64 o 
  -8   3   1     1624.04     1587.68     26.16 o 
  -7   3   1      198.04      201.52      5.05 o 
  -6   3   1      226.69      224.95      4.87 o 
  -5   3   1      867.42      820.93     16.25 o 
  -4   3   1     2413.43     2608.94     17.40 o 
  -3   3   1      251.57      195.59      2.24 o 
  -2   3   1       63.19       38.13      0.99 o 
  -1   3   1     2686.36     2739.58     18.21 o 
   0   3   1      393.39      527.91      3.25 o 
   2   3   1     2578.66     2551.81     13.30 o 
   3   3   1      121.15       85.10      1.52 o 
   4   3   1     2427.14     2502.71     18.77 o 
   5   3   1     2637.46     2634.52     20.62 o 
   6   3   1     1256.36     1274.12     18.23 o 
   7   3   1      365.03      356.08      8.25 o 
   8   3   1      630.51      652.08     14.68 o 
  -8   4   1        2.32        2.77      2.19 o 
  -7   4   1      166.55      154.96      4.94 o 
  -6   4   1       78.21       73.74      2.56 o 
  -5   4   1       13.27       14.36      1.39 o 
  -4   4   1      439.91      491.66      5.81 o 
  -3   4   1       42.82       46.23      1.38 o 
  -2   4   1      283.54      300.54      2.62 o 
  -1   4   1        0.44        0.73      0.53 o 
   0   4   1     1659.29     1743.33     20.48 o 
   1   4   1      434.61      449.63      4.36 o 
   2   4   1      216.22      253.65      2.48 o 
   3   4   1      564.29      552.47     10.27 o 
   4   4   1        2.02        4.11      1.63 o 
   5   4   1      382.55      402.67      5.78 o 
   6   4   1       83.06       87.71      2.82 o 
   7   4   1       55.57       47.78      2.83 o 
   8   4   1        7.54        7.52      2.75 o 
  -8   5   1      902.72      888.94     17.94 o 
  -7   5   1      482.84      490.95      9.24 o 
  -6   5   1      444.77      443.52      9.11 o 
  -5   5   1      337.10      305.43      5.45 o 
  -4   5   1     1703.33     1773.31     18.28 o 
  -3   5   1      962.62      906.57     11.04 o 
  -2   5   1     1136.01     1020.84     15.75 o 
  -1   5   1     2820.08     2732.68     20.41 o 
   0   5   1      896.97      786.59     11.71 o 
   1   5   1     3430.74     3229.76     18.58 o 
   2   5   1     2406.03     2248.64     18.01 o 
   3   5   1      196.47      163.05      3.11 o 
   4   5   1      956.15      965.73      8.67 o 
   5   5   1     1919.98     1887.93     11.84 o 
   6   5   1      526.80      529.86     11.61 o 
   7   5   1      424.58      438.27     11.56 o 
   8   5   1      475.32      460.46     17.55 o 
  -8   6   1        5.02        4.71      4.26 o 
  -7   6   1      230.69      211.12      6.64 o 
  -6   6   1       76.75       71.79      3.80 o 
  -5   6   1        2.38        4.27      1.68 o 
  -4   6   1      371.26      371.50      5.20 o 
  -3   6   1      105.78      119.59      3.00 o 
  -2   6   1       49.40       66.18      1.86 o 
  -1   6   1       46.85       50.34      1.59 o 
   0   6   1     1132.80     1254.25     12.24 o 
   1   6   1        1.01        2.20      0.99 o 
   2   6   1        0.22        1.08      0.92 o 
   3   6   1      436.34      448.21      5.52 o 
   4   6   1        0.04        0.97      1.25 o 
   5   6   1      283.91      283.32      6.36 o 
   6   6   1      130.45      122.10      4.49 o 
   7   6   1        0.02        4.10      3.58 o 
  -7   7   1      674.52      657.22     15.56 o 
  -6   7   1      729.74      761.32     14.66 o 
  -5   7   1      374.03      370.67      8.76 o 
  -4   7   1     2067.85     2136.01     18.36 o 
  -3   7   1     2312.92     2336.77     22.84 o 
  -2   7   1     1726.01     1723.05     26.88 o 
  -1   7   1      910.68      888.12      9.06 o 
   0   7   1      991.44     1019.65      8.94 o 
   1   7   1      781.64      736.33     12.50 o 
   2   7   1     1331.93     1303.15     10.29 o 
   3   7   1      570.18      590.68      6.22 o 
   4   7   1      206.60      206.23      5.86 o 
   5   7   1      752.76      790.63     18.18 o 
   6   7   1        6.55        7.99      4.95 o 
   7   7   1      158.87      147.49     11.02 o 
  -7   8   1       99.18      101.84      6.57 o 
  -6   8   1       11.77        8.85      3.33 o 
  -5   8   1       81.40       68.30      3.92 o 
  -4   8   1        0.32        0.68      1.46 o 
  -3   8   1       38.93       38.86      2.49 o 
  -2   8   1       16.86       15.69      1.80 o 
  -1   8   1        0.06        2.56      1.46 o 
   0   8   1      162.20      195.99      6.40 o 
   1   8   1     1161.73     1233.80      9.91 o 
   2   8   1        8.16        6.58      2.02 o 
   3   8   1       48.32       45.84      3.26 o 
   4   8   1       73.92       74.99      4.06 o 
   5   8   1      126.89      142.65      5.62 o 
   6   8   1      114.18      106.84      6.13 o 
  -6   9   1      169.31      163.13      6.96 o 
  -5   9   1       85.88       89.45      4.98 o 
  -4   9   1      314.67      311.62      9.17 o 
  -3   9   1      756.51      761.52     16.84 o 
  -2   9   1      656.60      637.28     11.77 o 
  -1   9   1     1253.65     1290.80     19.88 o 
   0   9   1      422.44      415.05      8.27 o 
   1   9   1      764.81      766.67     13.64 o 
   2   9   1     1496.33     1481.24     23.80 o 
   3   9   1      190.54      181.46      6.34 o 
   4   9   1      560.06      556.49     14.20 o 
   5   9   1      809.02      819.68     17.54 o 
   6   9   1      218.70      205.26      9.78 o 
  -5  10   1        3.97        2.13      2.28 o 
  -4  10   1        2.78        4.39      3.09 o 
  -3  10   1      111.45       99.66      5.09 o 
  -2  10   1       45.24       43.06      2.86 o 
  -1  10   1       38.59       37.00      2.64 o 
   0  10   1        4.78        6.47      2.39 o 
   1  10   1       51.00       49.46      3.53 o 
   2  10   1       25.82       22.64      3.64 o 
   3  10   1        2.52        1.79      2.26 o 
   4  10   1       43.30       38.33      3.80 o 
   5  10   1       22.83       22.64      3.44 o 
  -4  11   1      226.56      219.21      8.02 o 
  -3  11   1      287.22      303.95      9.13 o 
  -2  11   1      250.53      232.54      9.00 o 
  -1  11   1      165.73      165.28      7.97 o 
   0  11   1        4.59        2.84      2.43 o 
   1  11   1      186.66      184.44      6.02 o 
   2  11   1      820.09      847.82     18.18 o 
   3  11   1       94.48      108.30      5.66 o 
  -2  12   1      188.53      173.05      8.75 o 
  -1  12   1        8.51        8.50      3.92 o 
   0  12   1        0.25        0.98      3.94 o 
   1  12   1      126.43      108.79     10.62 o 
  -9   0   2     1258.96     1219.44     26.74 o 
  -8   0   2      105.94      126.43      5.65 o 
  -7   0   2     2055.43     2037.74     49.87 o 
  -6   0   2     1191.26     1152.87     27.88 o 
  -5   0   2      378.99      356.25      7.81 o 
  -4   0   2     2796.60     2851.42     22.45 o 
  -1   0   2     1471.25     1454.13     13.36 o 
   2   0   2       33.07       14.16      2.02 o 
   3   0   2      377.62      330.14      5.08 o 
   4   0   2      399.70      344.52      5.00 o 
   5   0   2      136.63      130.55      4.54 o 
   6   0   2     3483.91     3521.78     82.84 o 
   7   0   2      937.97      985.04     24.94 o 
   8   0   2        5.21        2.31      3.27 o 
  -9   1   2        0.00        2.59      2.02 o 
  -8   1   2        8.11       10.46      2.39 o 
  -7   1   2      212.58      219.89      5.32 o 
  -6   1   2        0.98        1.38      1.55 o 
  -5   1   2        4.99        3.44      1.67 o 
  -4   1   2      338.06      372.31      4.19 o 
  -3   1   2     3685.59     3987.80    150.60 o 
  -2   1   2     3421.14     3632.74     31.37 o 
  -1   1   2     1584.24     1594.03     25.14 o 
   0   1   2        1.94        1.17      0.46 o 
   1   1   2      605.35      603.14      6.54 o 
   2   1   2        0.56        0.78      0.59 o 
   3   1   2      126.97      131.49      2.41 o 
   4   1   2      192.18      205.16      3.58 o 
   5   1   2        1.51        0.98      0.53 o 
   6   1   2       32.77       36.96      4.99 o 
   7   1   2       52.04       55.80      4.55 o 
   8   1   2       60.50       59.87      3.98 o 
  -9   2   2      486.06      474.12      9.61 o 
  -8   2   2      138.20      159.86      4.35 o 
  -7   2   2     1277.98     1269.43     19.75 o 
  -6   2   2      789.78      797.09      8.62 o 
  -5   2   2     2520.35     2587.54     45.93 o 
  -4   2   2     3782.07     3800.31     59.22 o 
  -3   2   2     3976.01     3910.85     33.19 o 
  -2   2   2      929.20      814.60      7.76 o 
  -1   2   2       26.05       10.93      0.73 o 
   0   2   2       74.51       59.67      1.02 o 
   2   2   2     3119.16     3061.48     32.36 o 
   3   2   2     1022.31      926.17      7.93 o 
   4   2   2     1561.46     1476.17     13.58 o 
   5   2   2       35.51       29.39      1.62 o 
   6   2   2     1457.03     1484.01     25.91 o 
   7   2   2      271.48      271.17      8.59 o 
   8   2   2        4.88        4.93      3.22 o 
  -9   3   2        0.30        0.72      2.49 o 
  -8   3   2        2.71        4.46      2.38 o 
  -7   3   2        0.24        1.66      1.71 o 
  -6   3   2       13.40       13.54      2.37 o 
  -5   3   2       36.86       44.98      1.77 o 
  -4   3   2      107.51      112.03      2.09 o 
  -3   3   2       16.20        9.91      1.07 o 
  -2   3   2      387.81      378.38      7.65 o 
  -1   3   2      659.73      682.68      4.89 o 
   0   3   2       29.01       35.97      0.86 o 
   1   3   2      112.96      112.19      1.29 o 
   2   3   2     1062.11     1195.29      6.00 o 
   3   3   2       46.39       38.73      1.11 o 
   4   3   2      306.57      317.25      3.92 o 
   5   3   2       47.77       44.86      1.86 o 
   6   3   2      103.43       91.44      3.57 o 
   7   3   2      132.75      131.44      5.58 o 
   8   3   2       79.69       75.18      5.37 o 
  -9   4   2       82.83       76.12      5.53 o 
  -8   4   2      236.11      257.49      6.31 o 
  -7   4   2      618.30      599.95     12.92 o 
  -6   4   2       50.65       47.85      2.48 o 
  -5   4   2      202.81      207.86      3.29 o 
  -4   4   2        6.66        6.89      0.97 o 
  -3   4   2     1643.43     1645.58     16.40 o 
  -2   4   2     1749.42     1674.28     27.34 o 
  -1   4   2     3736.69     3874.36     38.48 o 
   0   4   2     3407.82     3441.58     36.34 o 
   1   4   2     4766.64     3265.97     33.02 o 
   2   4   2     3664.05     3637.51     46.20 o 
   3   4   2      753.99      729.16      7.71 o 
   4   4   2     2011.28     2025.62     15.04 o 
   5   4   2      953.21      954.82      8.37 o 
   6   4   2     2969.74     2995.22     61.35 o 
   7   4   2      815.09      828.03     19.43 o 
  -8   5   2        6.86        5.36      2.56 o 
  -7   5   2      183.00      187.75      5.87 o 
  -6   5   2      270.50      287.33      7.33 o 
  -5   5   2       83.61       79.66      2.89 o 
  -4   5   2       52.89       60.97     10.64 o 
  -3   5   2      598.87      724.21     31.21 o 
  -2   5   2       19.08       16.68      0.70 o 
  -1   5   2      583.97      641.84      6.62 o 
   0   5   2        3.85        2.91      0.58 o 
   1   5   2     2916.49     3153.62     38.53 o 
   2   5   2      631.77      730.14     14.47 o 
   3   5   2        2.61        2.11      0.79 o 
   4   5   2      129.87      140.47      2.95 o 
   5   5   2      332.83      322.96      6.51 o 
   6   5   2       35.01       38.80      3.39 o 
   7   5   2       90.76       79.39      5.37 o 
  -8   6   2      257.78      276.87      7.22 o 
  -7   6   2      842.64      861.44     17.20 o 
  -6   6   2     2228.03     2257.57     45.38 o 
  -5   6   2     1099.16     1127.84     17.24 o 
  -4   6   2     1159.61     1152.66     15.66 o 
  -3   6   2     3563.29     3752.91     40.16 o 
  -2   6   2     1294.99     1264.34     12.92 o 
  -1   6   2        9.88        8.01      1.08 o 
   0   6   2     1056.84     1031.31     11.75 o 
   1   6   2      441.74      417.65      7.83 o 
   2   6   2      514.49      461.08      8.72 o 
   3   6   2     1908.02     1700.63     76.59 o 
   4   6   2       64.50       65.90      3.59 o 
   5   6   2       46.82       87.12     22.13 o 
   6   6   2      415.08      426.12     11.27 o 
   7   6   2       99.80       96.59      8.27 o 
  -7   7   2       44.15       40.65      3.26 o 
  -6   7   2       25.52       30.04      3.77 o 
  -5   7   2        6.17        4.16      2.63 o 
  -4   7   2       79.36       95.12      9.01 o 
  -3   7   2       15.69       21.76      7.80 o 
  -2   7   2       88.23       88.84      2.11 o 
  -1   7   2      419.20      432.27      5.00 o 
   0   7   2       54.59       56.81      2.03 o 
   1   7   2       15.57       22.79      2.40 o 
   2   7   2      302.84      327.03      6.00 o 
   3   7   2        2.12        3.14      2.24 o 
   4   7   2      242.94      225.59      6.28 o 
   5   7   2        0.49        1.56      1.64 o 
   6   7   2       16.06       15.58      3.90 o 
  -7   8   2      412.11      412.79     11.05 o 
  -6   8   2     1297.52     1291.34     18.40 o 
  -5   8   2       82.43       80.34      4.12 o 
  -4   8   2       13.80       13.54      2.28 o 
  -3   8   2     2014.88     2044.08     32.24 o 
  -2   8   2     1528.07     1607.54     10.18 o 
  -1   8   2      632.93      620.70      6.49 o 
   0   8   2     2118.50     2189.05     16.13 o 
   1   8   2      307.88      323.45      6.93 o 
   2   8   2      287.41      289.42      7.83 o 
   3   8   2     1261.94     1249.42     20.29 o 
   4   8   2       87.47       89.16      3.91 o 
   5   8   2      289.15      329.54      8.91 o 
   6   8   2      705.60      693.61     19.96 o 
  -6   9   2       49.86       47.28      4.75 o 
  -5   9   2       63.29       67.34      4.43 o 
  -4   9   2       10.07        9.20      2.63 o 
  -3   9   2      242.23      246.23      7.60 o 
  -2   9   2      723.73      758.39     14.15 o 
  -1   9   2        0.04        0.70      1.24 o 
   0   9   2       66.91       69.05      3.42 o 
   1   9   2       21.31       17.53      2.42 o 
   2   9   2        0.06        1.05      1.66 o 
   3   9   2       34.15       32.91      3.46 o 
   4   9   2        3.78        3.59      2.11 o 
   5   9   2        0.38        1.03      2.13 o 
  -5  10   2      231.43      239.12      7.95 o 
  -4  10   2       20.95       25.05      3.58 o 
  -3  10   2     1091.47     1077.78     21.15 o 
  -2  10   2      381.32      389.98      9.37 o 
  -1  10   2      268.06      271.91      7.97 o 
   0  10   2      287.38      270.74      7.31 o 
   1  10   2      126.47      138.20      5.01 o 
   2  10   2     1158.48     1146.91     22.39 o 
   3  10   2      803.10      792.12     17.43 o 
   4  10   2      345.72      357.68      9.61 o 
  -4  11   2       78.61       68.85      6.44 o 
  -3  11   2      147.97      151.93      7.68 o 
  -2  11   2        2.18        9.00      6.93 o 
  -1  11   2      274.47      265.48      8.21 o 
   0  11   2       87.39       74.61      4.25 o 
   1  11   2       63.44       57.08      4.27 o 
   2  11   2        0.34        0.70      2.40 o 
   3  11   2        2.67        2.35      2.47 o 
  -2  12   2      612.28      624.13     15.13 o 
  -1  12   2      346.88      349.04     12.26 o 
   0  12   2      367.70      376.94     13.32 o 
  -9   1   3      978.12      980.65     16.85 o 
  -8   1   3      638.96      631.46     10.78 o 
  -7   1   3      652.10      680.22     11.48 o 
  -6   1   3     1769.26     1797.65     14.63 o 
  -5   1   3      947.59      903.60     18.57 o 
  -4   1   3     2283.53     2383.58     20.24 o 
  -3   1   3     1510.66     1466.51      9.77 o 
  -2   1   3     1861.22     1870.61     19.91 o 
  -1   1   3     1106.73      993.30      5.93 o 
   0   1   3     1384.57     1291.90      6.82 o 
   1   1   3      249.89      199.07      1.77 o 
   2   1   3     3121.25     3230.99     21.15 o 
   3   1   3     1018.43      901.56     10.51 o 
   4   1   3       31.79       22.38      0.86 o 
   5   1   3     1680.42     1694.56     20.10 o 
   6   1   3      190.28      200.77      7.17 o 
   7   1   3     1190.48     1272.10     21.37 o 
  -9   2   3       21.18       23.97      5.23 o 
  -8   2   3      354.84      337.28      7.40 o 
  -7   2   3      128.62      129.24      4.42 o 
  -6   2   3      285.90      305.37      5.04 o 
  -5   2   3      108.51       96.37      2.44 o 
  -4   2   3        2.61        6.68      1.24 o 
  -3   2   3     2300.12     2497.85     32.67 o 
  -2   2   3      332.78      355.61      6.37 o 
  -1   2   3      162.66      185.18      2.23 o 
   0   2   3      200.69      219.31      3.02 o 
   1   2   3       28.59       36.75      1.06 o 
   2   2   3       39.41       54.48      3.28 o 
   3   2   3        9.73        8.33      1.47 o 
   4   2   3       11.04        9.63      2.04 o 
   5   2   3      225.83      223.53      6.48 o 
   6   2   3       63.28       72.93      5.82 o 
   7   2   3       21.76       26.11      3.49 o 
  -9   3   3       83.95       83.87      4.72 o 
  -8   3   3      289.33      282.85      8.26 o 
  -7   3   3      633.65      666.15     10.81 o 
  -6   3   3      183.59      182.46      4.27 o 
  -5   3   3     2230.37     2270.50     29.04 o 
  -4   3   3     1569.38     1577.02     11.49 o 
  -3   3   3     1042.48      956.46     16.77 o 
  -2   3   3     3974.65     4013.46     36.87 o 
  -1   3   3     3414.60     3416.18     39.95 o 
   0   3   3     2527.01     2561.17     32.06 o 
   1   3   3     1035.94      921.77      7.25 o 
   3   3   3      901.94      821.72      7.44 o 
   4   3   3      492.60      467.37      5.79 o 
   5   3   3     1570.88     1645.68     30.87 o 
   6   3   3       28.03       30.05      3.24 o 
   7   3   3      720.68      744.69     20.99 o 
  -9   4   3        0.45        1.17      1.86 o 
  -8   4   3       82.51       79.05      4.08 o 
  -7   4   3       29.13       23.31      3.01 o 
  -6   4   3       27.27       30.46      2.15 o 
  -5   4   3      500.25      505.37      7.10 o 
  -4   4   3      179.26      210.72      4.80 o 
  -3   4   3       41.71       50.29      3.23 o 
  -2   4   3       73.00       75.24      1.36 o 
  -1   4   3      178.75      198.88      2.54 o 
   0   4   3        3.01        3.74      0.68 o 
   1   4   3      267.54      292.87      5.16 o 
   2   4   3      165.60      150.68      2.23 o 
   3   4   3      264.36      284.42      3.57 o 
   4   4   3      177.39      186.22      3.89 o 
   5   4   3       22.99       21.92      2.26 o 
   6   4   3        5.97        5.81      4.84 o 
   7   4   3       32.27       29.98      4.75 o 
  -8   5   3      325.21      327.77      8.64 o 
  -7   5   3      671.43      726.42     31.44 o 
  -6   5   3      305.27      298.40      7.36 o 
  -5   5   3     1136.23     1159.24     12.02 o 
  -4   5   3      696.55      675.37      9.53 o 
  -3   5   3      407.36      360.50      6.32 o 
  -2   5   3     3369.04     3387.36     43.12 o 
  -1   5   3     2575.48     2547.47     28.67 o 
   0   5   3     1146.65     1093.76     13.67 o 
   1   5   3      668.79      673.18     14.56 o 
   2   5   3     2039.97     2133.20     19.45 o 
   3   5   3     1183.30     1174.28     13.36 o 
   4   5   3      438.12      448.41     14.76 o 
   5   5   3      940.20      946.74     22.41 o 
   6   5   3      265.54      272.73      9.12 o 
   7   5   3      508.94      516.88     15.08 o 
  -8   6   3       14.38       11.88      3.48 o 
  -7   6   3       67.08       56.04      3.97 o 
  -6   6   3        4.20        6.34      3.11 o 
  -5   6   3      601.30      627.23     12.34 o 
  -4   6   3        3.99        2.91      1.96 o 
  -3   6   3      176.83      177.58      4.84 o 
  -2   6   3       22.20       21.22      1.88 o 
  -1   6   3       11.55       10.46      1.17 o 
   0   6   3       40.48       31.56      2.47 o 
   1   6   3      189.94      205.58      5.02 o 
   2   6   3      151.94      143.21      4.46 o 
   3   6   3      534.08      555.95      9.55 o 
   4   6   3       32.08       25.72      2.85 o 
   5   6   3      115.67      117.29      5.04 o 
   6   6   3        0.28        2.72      3.30 o 
  -7   7   3      751.99      790.00     17.03 o 
  -6   7   3     1474.36     1502.93     24.95 o 
  -5   7   3     1146.21     1154.17     19.03 o 
  -4   7   3      714.64      736.36     14.31 o 
  -3   7   3      194.62      175.68      5.21 o 
  -2   7   3     1661.92     1742.82     14.48 o 
  -1   7   3      403.62      376.27      4.08 o 
   0   7   3      148.94      143.24      5.01 o 
   1   7   3      356.46      363.89      6.79 o 
   2   7   3       96.53      101.61      3.99 o 
   3   7   3     1501.76     1477.73     23.76 o 
   4   7   3      203.20      196.40      5.29 o 
   5   7   3       79.95       88.16      4.53 o 
   6   7   3      225.15      233.48      9.20 o 
  -7   8   3       56.93       51.00      3.75 o 
  -6   8   3      229.05      219.31      6.32 o 
  -5   8   3       17.22       14.71      2.86 o 
  -4   8   3        1.46        2.30      1.43 o 
  -3   8   3       66.78       62.09      3.16 o 
  -2   8   3        4.38        4.94      3.40 o 
  -1   8   3       68.27       68.22      2.32 o 
   0   8   3      186.77      192.46      5.49 o 
   1   8   3       64.96       58.76      3.36 o 
   2   8   3        9.88       15.88      3.38 o 
   3   8   3       62.92       54.35      4.00 o 
   4   8   3       15.18       17.16      3.85 o 
   5   8   3      164.80      136.84      6.12 o 
  -6   9   3      135.73      137.53      5.34 o 
  -5   9   3      523.30      525.43     10.18 o 
  -4   9   3       46.63       46.97      3.69 o 
  -3   9   3       83.48       84.86      4.03 o 
  -2   9   3     1595.94     1622.55     37.87 o 
  -1   9   3     1484.58     1535.28     27.51 o 
   0   9   3      330.65      364.63      8.28 o 
   1   9   3      285.75      307.16      8.59 o 
   2   9   3      448.09      459.71      9.51 o 
   3   9   3      690.79      671.40     12.59 o 
   4   9   3      684.11      705.35     16.51 o 
  -5  10   3        4.60        7.31      3.16 o 
  -4  10   3       85.06       76.02      4.03 o 
  -3  10   3       26.84       23.61      4.24 o 
  -2  10   3       50.42       46.69      5.24 o 
  -1  10   3       67.11       57.61      4.19 o 
   0  10   3       93.31       78.59      4.92 o 
   1  10   3       70.54       57.81      3.52 o 
   2  10   3        3.64        4.61      2.56 o 
   3  10   3        0.01        2.14      1.95 o 
  -4  11   3      254.17      262.11     11.54 o 
  -3  11   3       97.98       99.29      6.11 o 
  -2  11   3      852.72      848.97     19.05 o 
  -1  11   3     1274.77     1268.66     25.36 o 
   0  11   3       75.89       86.26      5.55 o 
   1  11   3      299.23      310.09     10.54 o 
   2  11   3      745.79      694.21     48.40 o 
  -9   0   4     1778.84     1769.73     34.78 o 
  -8   0   4     1457.51     1466.13     28.00 o 
  -7   0   4      182.85      174.62      8.34 o 
  -6   0   4     1821.38     2010.24     36.85 o 
  -5   0   4       38.44       48.13      3.51 o 
  -4   0   4       51.93       40.80      3.09 o 
  -3   0   4     3832.94     4550.49   3977.93 o 
  -2   0   4      150.99      233.94      5.24 o 
  -1   0   4     1090.42     1062.44     21.41 o 
   0   0   4      771.77      683.11      9.99 o 
   1   0   4     1086.80     1161.20     18.69 o 
   2   0   4       12.28       30.57      1.12 o 
   3   0   4     2066.19     2109.31     41.88 o 
   4   0   4     1274.34     1233.26     22.75 o 
   5   0   4      422.68      433.98     15.19 o 
   6   0   4     2146.89     2152.92     52.72 o 
   7   0   4      776.52      817.91     27.13 o 
  -9   1   4       37.78       34.01      3.47 o 
  -8   1   4       18.17       15.87      3.05 o 
  -7   1   4       19.07       18.46      2.59 o 
  -6   1   4       34.67       29.94      3.89 o 
  -5   1   4      368.66      378.20      6.44 o 
  -4   1   4        8.07        9.35      1.74 o 
  -3   1   4      718.25      743.45      6.55 o 
  -2   1   4      320.97      349.34      3.92 o 
  -1   1   4       82.11       97.74     10.13 o 
   0   1   4      718.68      798.80      7.97 o 
   1   1   4       50.67       61.02      1.36 o 
   2   1   4       18.41       22.57      1.71 o 
   3   1   4       10.33       13.25      2.49 o 
   4   1   4      304.12      333.69      7.09 o 
   5   1   4       56.53       52.64      3.72 o 
   6   1   4        0.05        8.87      3.62 o 
   7   1   4       12.81       16.74      3.87 o 
  -9   2   4      801.97      803.47     13.46 o 
  -8   2   4      789.61      776.25     16.58 o 
  -7   2   4       88.24       86.83      3.35 o 
  -6   2   4     3126.90     3182.31     47.75 o 
  -5   2   4     2521.71     2527.22     27.86 o 
  -4   2   4     3044.69     2946.75     32.33 o 
  -3   2   4     4413.52     4690.51    905.00 o 
  -2   2   4      239.01      160.92      2.51 o 
  -1   2   4     1452.10     1320.88      9.03 o 
   0   2   4     3092.88     3098.45     25.39 o 
   1   2   4     3214.49     3172.61     18.83 o 
   2   2   4     2032.95     1939.13     17.32 o 
   3   2   4     1809.96     1802.63     29.86 o 
   4   2   4      570.94      573.79      9.12 o 
   5   2   4       21.94       21.23      2.91 o 
   6   2   4      179.04      180.39      6.86 o 
   7   2   4      253.94      257.88     12.16 o 
  -9   3   4        9.89       15.56      3.41 o 
  -8   3   4      249.67      224.01      6.64 o 
  -7   3   4      491.05      486.53     11.39 o 
  -6   3   4        0.21        1.91      1.69 o 
  -5   3   4      118.69      133.79      6.16 o 
  -4   3   4      558.82      632.95     11.37 o 
  -3   3   4      194.73      202.05      3.50 o 
  -2   3   4      156.13      190.12      2.99 o 
  -1   3   4       31.44       30.90      1.46 o 
   0   3   4       82.76       91.72      2.20 o 
   1   3   4        2.41        5.23      0.80 o 
   2   3   4      381.74      402.07      4.53 o 
   3   3   4      145.77      130.87      1.52 o 
   4   3   4       33.52       32.71      2.28 o 
   5   3   4      572.14      583.28     15.46 o 
   6   3   4       27.16       25.70      4.63 o 
   7   3   4        0.28        2.45      3.02 o 
  -9   4   4      694.81      676.09     11.53 o 
  -8   4   4      384.17      390.10      8.51 o 
  -7   4   4      144.76      147.80      5.94 o 
  -6   4   4      403.94      413.47     10.24 o 
  -5   4   4      652.08      669.83     10.15 o 
  -4   4   4     1190.12     1157.64     18.98 o 
  -3   4   4     1942.09     1902.40     25.49 o 
  -2   4   4     2020.80     1957.66     15.04 o 
  -1   4   4     4041.96     4173.00     31.49 o 
   0   4   4     2038.79     1993.56     17.06 o 
   1   4   4      784.72      810.63      9.01 o 
   2   4   4      547.79      543.65      8.15 o 
   3   4   4      516.81      534.01      6.72 o 
   4   4   4     1085.80     1099.76     20.84 o 
   5   4   4      494.06      499.72     14.35 o 
   6   4   4      315.26      339.22     11.87 o 
  -8   5   4      263.79      259.62      7.91 o 
  -7   5   4        4.37        7.65      2.97 o 
  -6   5   4      467.57      487.48     10.81 o 
  -5   5   4      188.82      191.30      5.89 o 
  -4   5   4       10.14       19.83      5.11 o 
  -3   5   4       11.10       18.32      3.62 o 
  -2   5   4      623.22      680.18      6.77 o 
  -1   5   4        0.01        0.38      0.42 o 
   0   5   4        7.05        4.21      1.13 o 
   1   5   4       16.30       17.98      2.21 o 
   2   5   4       57.76       49.91      2.91 o 
   3   5   4     1540.03     1534.95     24.21 o 
   4   5   4      170.94      176.58      7.31 o 
   5   5   4        0.60        1.15      3.20 o 
   6   5   4      121.01      114.27      6.06 o 
  -8   6   4      246.59      232.91      7.19 o 
  -7   6   4      193.22      198.70      6.52 o 
  -6   6   4     2147.74     2282.77     44.77 o 
  -5   6   4     1057.73     1081.76     18.87 o 
  -4   6   4     1135.04     1136.34     25.19 o 
  -3   6   4      556.53      536.01      9.10 o 
  -2   6   4      157.22      146.98      3.06 o 
  -1   6   4      994.21     1018.43      9.52 o 
   0   6   4      636.55      601.72     11.16 o 
   1   6   4     1563.21     1646.50     16.00 o 
   2   6   4      166.03      158.79      4.80 o 
   3   6   4     1193.88     1217.13     19.96 o 
   4   6   4     1163.96     1161.81     19.26 o 
   5   6   4        7.29        8.29      4.29 o 
   6   6   4      230.60      220.89      9.75 o 
  -7   7   4      280.82      279.31      8.52 o 
  -6   7   4        5.93        4.68      2.75 o 
  -5   7   4        0.09        3.57      2.22 o 
  -4   7   4      192.23      188.01      5.52 o 
  -3   7   4       26.03       25.40      2.97 o 
  -2   7   4        1.18        0.99      1.28 o 
  -1   7   4        4.93        3.48      1.82 o 
   0   7   4       28.80       29.80      2.47 o 
   1   7   4        0.39        1.03      1.79 o 
   2   7   4       38.96       44.57      3.58 o 
   3   7   4       20.10       20.46      3.22 o 
   4   7   4        1.52        1.45      2.95 o 
   5   7   4      316.97      310.90     10.62 o 
  -7   8   4      108.38      105.49      5.29 o 
  -6   8   4      492.55      523.88     12.01 o 
  -5   8   4      170.79      160.33      6.08 o 
  -4   8   4      109.94       99.10      4.18 o 
  -3   8   4      125.21      119.62      4.36 o 
  -2   8   4      541.73      530.30     10.31 o 
  -1   8   4      904.73      926.22     18.59 o 
   0   8   4      685.12      705.32     13.89 o 
   1   8   4      317.65      332.95      8.57 o 
   2   8   4       10.18        6.37      2.16 o 
   3   8   4      667.95      676.88     20.97 o 
   4   8   4     1409.75     1402.85     29.43 o 
  -6   9   4       17.42       14.72      3.16 o 
  -5   9   4      128.95      123.69      5.30 o 
  -4   9   4        2.87        1.66      2.06 o 
  -3   9   4      159.55      153.60      6.20 o 
  -2   9   4       19.54       17.37      4.75 o 
  -1   9   4        1.22        0.66      2.69 o 
   0   9   4      217.67      219.18      7.25 o 
   1   9   4        3.37        3.31      2.53 o 
   2   9   4        0.80        1.63      2.16 o 
   3   9   4       46.66       37.63      4.62 o 
   4   9   4      225.41      204.03      7.48 o 
  -5  10   4     1455.03     1507.36     25.78 o 
  -4  10   4      639.63      655.37     13.60 o 
  -3  10   4      152.49      149.36      7.24 o 
  -2  10   4      841.41      883.24     17.81 o 
  -1  10   4      783.95      811.43     16.46 o 
   0  10   4     1135.87     1135.80     19.36 o 
   1  10   4      233.32      239.97      8.82 o 
   2  10   4      305.80      308.23      7.82 o 
  -3  11   4       25.47       25.67      4.56 o 
  -2  11   4       68.51       62.69      5.53 o 
  -1  11   4       11.39       12.79      3.71 o 
   0  11   4        3.37        3.72      2.87 o 
   1  11   4        0.08        0.58      2.76 o 
  -9   1   5      224.45      215.55      7.56 o 
  -8   1   5     1007.40     1006.28     20.03 o 
  -7   1   5     1016.18     1084.01     16.22 o 
  -6   1   5       87.15       85.36      3.34 o 
  -5   1   5     1330.86     1383.50     21.02 o 
  -4   1   5     1027.76     1024.94     17.31 o 
  -3   1   5     1287.25     1257.59     11.62 o 
  -2   1   5     1670.35     1685.99     13.59 o 
  -1   1   5      236.58      176.23      3.46 o 
   0   1   5     1328.04     1269.35     12.27 o 
   1   1   5     2199.49     2080.14     13.98 o 
   2   1   5     1066.92     1004.65     10.17 o 
   3   1   5     1272.82     1290.12     20.27 o 
   4   1   5      955.05      974.17     18.43 o 
   5   1   5      311.04      288.23     13.66 o 
   6   1   5     1012.96     1082.52     18.05 o 
  -9   2   5        0.00        0.95      1.66 o 
  -8   2   5       21.84       17.68      3.90 o 
  -7   2   5      117.68      112.14      4.24 o 
  -6   2   5       44.62       42.56      3.09 o 
  -5   2   5      125.66      131.27      4.03 o 
  -4   2   5      195.83      202.33      6.05 o 
  -3   2   5      213.43      247.59      3.92 o 
  -2   2   5       53.93       66.41      2.94 o 
  -1   2   5      311.38      291.06      4.45 o 
   0   2   5      365.62      399.90      5.16 o 
   1   2   5      149.95      153.58      2.72 o 
   2   2   5        3.03        0.81      0.55 o 
   3   2   5      100.80      104.55      2.80 o 
   4   2   5      126.45      129.58      4.95 o 
   5   2   5        1.51        2.55      1.97 o 
   6   2   5       46.80       42.87      5.47 o 
  -9   3   5      334.84      320.68      8.52 o 
  -8   3   5      834.19      804.90     13.66 o 
  -7   3   5     2562.86     2598.04     51.57 o 
  -6   3   5       14.81       16.19      1.89 o 
  -5   3   5     2897.61     2960.20     17.54 o 
  -4   3   5     3972.09     3944.99     68.92 o 
  -3   3   5      844.91      833.96     12.37 o 
  -2   3   5     2953.65     3057.43     24.48 o 
  -1   3   5      712.22      682.86      8.35 o 
   0   3   5     1559.81     1712.15     13.21 o 
   1   3   5      839.23      794.76      9.26 o 
   2   3   5     1261.59     1252.33     16.91 o 
   3   3   5      236.61      252.20      8.59 o 
   4   3   5      118.40      123.94      5.16 o 
   5   3   5      528.17      510.58     18.56 o 
   6   3   5       83.97       95.61      7.14 o 
  -8   4   5       35.18       37.81      5.17 o 
  -7   4   5      178.97      162.24      5.73 o 
  -6   4   5        0.52        1.50      1.93 o 
  -5   4   5       56.73       48.50      3.87 o 
  -4   4   5        3.64        4.88      1.26 o 
  -3   4   5      186.58      197.52      3.32 o 
  -2   4   5      476.78      504.47      5.55 o 
  -1   4   5       59.56       55.71      1.91 o 
   0   4   5        0.41        1.24      0.81 o 
   1   4   5        0.14        0.32      0.68 o 
   2   4   5        9.48        9.49      2.17 o 
   3   4   5       52.38       45.82      3.67 o 
   4   4   5        4.42        5.17      2.77 o 
   5   4   5        0.72        2.86      3.25 o 
   6   4   5       63.69       58.54      5.92 o 
  -8   5   5      542.11      545.09     10.36 o 
  -7   5   5      866.00      874.60     18.85 o 
  -6   5   5       47.44       50.96      4.55 o 
  -5   5   5      873.08      922.50     25.65 o 
  -4   5   5     1647.88     1627.98     23.20 o 
  -3   5   5      590.23      534.27      5.64 o 
  -2   5   5      701.28      673.43      6.01 o 
  -1   5   5     1346.26     1373.77     13.38 o 
   0   5   5      747.14      737.79     10.43 o 
   1   5   5      494.77      465.41      8.31 o 
   2   5   5      726.63      731.69     12.90 o 
   3   5   5      126.04      130.89      5.70 o 
   4   5   5      508.02      508.28     15.48 o 
   5   5   5      807.29      773.07     19.80 o 
  -8   6   5      155.35      152.36      5.62 o 
  -7   6   5       29.18       26.91      3.83 o 
  -6   6   5        5.94        6.45      2.89 o 
  -5   6   5       83.45       89.45      4.57 o 
  -4   6   5       61.01       61.60      3.61 o 
  -3   6   5       12.07       15.76      4.67 o 
  -2   6   5      359.33      373.19      5.37 o 
  -1   6   5       18.44       16.06      1.78 o 
   0   6   5       40.23       44.26      3.53 o 
   1   6   5       12.52       12.77      3.84 o 
   2   6   5       22.64       25.83      3.28 o 
   3   6   5      370.52      330.52     10.30 o 
   4   6   5        2.26       -0.43      2.48 o 
   5   6   5       26.51       19.21      4.86 o 
  -7   7   5      119.39      121.14      5.49 o 
  -6   7   5      505.24      514.65      9.77 o 
  -5   7   5      379.25      393.92     11.13 o 
  -4   7   5      590.64      588.19     14.46 o 
  -3   7   5      498.89      520.07     10.99 o 
  -2   7   5       22.03       17.35      2.02 o 
  -1   7   5     1278.54     1364.06     22.30 o 
   0   7   5     1086.83     1130.01     18.72 o 
   1   7   5     1049.18     1077.93     23.88 o 
   2   7   5      778.38      815.36     13.76 o 
   3   7   5      267.62      297.32      9.06 o 
   4   7   5      993.22      979.50     21.95 o 
  -6   8   5        5.99        5.96      2.76 o 
  -5   8   5       71.42       67.83      3.96 o 
  -4   8   5      196.72      206.66      6.88 o 
  -3   8   5       55.25       53.68      5.96 o 
  -2   8   5       78.31       66.29      5.82 o 
  -1   8   5      139.31      140.76      6.63 o 
   0   8   5        1.68        1.59      1.39 o 
   1   8   5      205.54      195.13      6.31 o 
   2   8   5        9.81        9.64      3.79 o 
   3   8   5       57.84       53.36      4.29 o 
   4   8   5       10.90        8.22      4.51 o 
  -5   9   5      250.89      255.10      9.60 o 
  -4   9   5      849.87      850.36     18.68 o 
  -3   9   5      188.11      184.12      7.56 o 
  -2   9   5      129.79      128.86      6.62 o 
  -1   9   5     1019.29     1037.76     24.33 o 
   0   9   5      513.59      551.00     12.39 o 
   1   9   5      103.06      106.45      7.07 o 
   2   9   5      227.06      237.77      8.20 o 
   3   9   5       17.19       24.69      4.70 o 
  -4  10   5       28.81       24.55      6.15 o 
  -3  10   5        1.22        1.18      3.24 o 
  -2  10   5       23.15       20.93      5.90 o 
  -1  10   5      182.40      172.69      6.63 o 
   0  10   5       10.49        7.69      3.14 o 
   1  10   5       34.20       23.48      4.23 o 
  -9   0   6      410.68      413.15     16.58 o 
  -8   0   6      801.56      816.83     16.94 o 
  -7   0   6      229.68      245.26      8.26 o 
  -6   0   6      227.01      242.60      8.03 o 
  -5   0   6       16.96       15.27      3.21 o 
  -4   0   6      383.09      384.86      9.32 o 
  -3   0   6     4184.91     4217.42     91.84 o 
  -2   0   6     2950.22     2981.86     27.62 o 
  -1   0   6      256.60      236.19      7.31 o 
   0   0   6      495.07      510.38     28.10 o 
   1   0   6     1355.03     1309.56     17.97 o 
   2   0   6      624.54      640.15     17.25 o 
   3   0   6      965.08      997.26     26.41 o 
   4   0   6     1026.92     1087.57     35.38 o 
   5   0   6      268.80      281.35     12.19 o 
  -9   1   6       11.73        6.08      3.07 o 
  -8   1   6      101.45      106.83      6.93 o 
  -7   1   6      121.61      127.28      4.72 o 
  -6   1   6       77.07       73.62      3.21 o 
  -5   1   6        6.19        6.13      2.48 o 
  -4   1   6       84.00       95.03      7.25 o 
  -3   1   6      152.89      176.25     19.53 o 
  -2   1   6      178.58      202.83     11.70 o 
  -1   1   6      340.54      354.74      5.47 o 
   0   1   6      248.47      253.80      4.69 o 
   1   1   6       29.03       33.26      1.53 o 
   2   1   6      212.35      200.82      5.01 o 
   3   1   6       27.95       28.59      3.21 o 
   4   1   6      264.86      258.67      8.33 o 
   5   1   6       61.65       57.32      4.06 o 
  -8   2   6      794.44      795.90     16.64 o 
  -7   2   6     1190.16     1227.03     20.19 o 
  -6   2   6     1247.82     1312.17     21.15 o 
  -5   2   6      432.44      443.66      7.51 o 
  -4   2   6     1361.30     1393.45     14.88 o 
  -3   2   6     1424.30     1436.11     17.30 o 
  -2   2   6     1895.76     1904.11     16.29 o 
  -1   2   6      195.66      180.55      4.13 o 
   0   2   6     1364.88     1334.78     20.90 o 
   1   2   6     2511.18     2528.52     15.67 o 
   2   2   6     1297.09     1307.62     20.55 o 
   3   2   6      845.29      854.26     19.98 o 
   4   2   6      100.69      121.02      5.62 o 
   5   2   6      251.15      275.57      9.32 o 
  -8   3   6       39.69       33.66      4.03 o 
  -7   3   6       23.92       20.16      3.94 o 
  -6   3   6      235.14      231.01      7.99 o 
  -5   3   6      145.33      134.71      4.63 o 
  -4   3   6      131.24      134.15      3.68 o 
  -3   3   6       10.87       10.36      2.50 o 
  -2   3   6        3.08        2.87      1.76 o 
  -1   3   6      656.67      689.60      7.26 o 
   0   3   6       20.94       30.20      3.15 o 
   1   3   6       39.16       36.19      2.39 o 
   2   3   6        9.38        9.02      1.88 o 
   3   3   6      224.92      197.17      8.38 o 
   4   3   6       24.15       18.35      4.88 o 
   5   3   6        2.13        0.22      3.58 o 
  -8   4   6     1092.35     1063.53     39.78 o 
  -7   4   6      808.66      792.75     14.33 o 
  -6   4   6      542.87      565.72     14.37 o 
  -5   4   6      167.88      164.34      5.36 o 
  -4   4   6     1365.68     1401.20     20.28 o 
  -3   4   6     1252.42     1266.97     16.40 o 
  -2   4   6     1489.52     1496.08     11.28 o 
  -1   4   6       29.90       27.04      2.13 o 
   0   4   6      122.54      123.54      3.22 o 
   1   4   6      132.69      131.58      6.54 o 
   2   4   6      107.41      124.71      9.78 o 
   3   4   6      321.66      307.71     11.42 o 
   4   4   6       38.77       48.63      5.06 o 
   5   4   6      800.74      786.79     22.02 o 
  -8   5   6      116.89       94.98      4.74 o 
  -7   5   6      139.91      133.25      5.52 o 
  -6   5   6      651.37      637.39     14.45 o 
  -5   5   6      294.91      295.13      8.81 o 
  -4   5   6      202.25      199.81      8.15 o 
  -3   5   6      198.35      198.01      6.15 o 
  -2   5   6      249.46      248.56      5.07 o 
  -1   5   6      713.48      713.49     11.43 o 
   0   5   6      201.04      197.96      5.26 o 
   1   5   6        4.86        5.35      1.83 o 
   2   5   6       24.14       22.42      3.38 o 
   3   5   6       75.80       80.91      6.66 o 
   4   5   6       47.13       39.63      5.53 o 
  -7   6   6      102.87      103.84      4.71 o 
  -6   6   6      994.60     1050.45     20.00 o 
  -5   6   6      587.47      559.68     29.21 o 
  -4   6   6      187.66      182.98      6.94 o 
  -3   6   6     1808.49     1794.64     40.97 o 
  -2   6   6      428.98      427.76      8.98 o 
  -1   6   6      320.21      335.56      7.33 o 
   0   6   6     2248.41     2246.37     33.26 o 
   1   6   6     1847.54     1915.93     38.61 o 
   2   6   6      869.41      898.82     20.89 o 
   3   6   6      554.65      597.63     18.63 o 
   4   6   6      279.71      298.24     12.20 o 
  -6   7   6      310.59      295.76      8.99 o 
  -5   7   6      116.25      110.64      4.81 o 
  -4   7   6       13.02       13.44      3.80 o 
  -3   7   6        5.73        5.83      2.42 o 
  -2   7   6       21.00       21.93      3.30 o 
  -1   7   6      511.14      503.48     13.89 o 
   0   7   6       18.14       14.54      2.86 o 
   1   7   6       33.51       36.97      3.85 o 
   2   7   6       24.50       22.06      4.53 o 
   3   7   6       85.86       80.67      8.15 o 
  -6   8   6      430.80      429.14     10.47 o 
  -5   8   6      233.80      234.58      8.28 o 
  -4   8   6       83.54       90.57      6.47 o 
  -3   8   6     1466.87     1460.18     25.57 o 
  -2   8   6      298.16      293.10     13.13 o 
  -1   8   6       80.86       80.56      5.57 o 
   0   8   6      904.91      926.97     16.96 o 
   1   8   6      380.91      380.90     11.20 o 
   2   8   6       76.68       76.01      5.29 o 
  -4   9   6       94.20       78.72      5.16 o 
  -3   9   6       40.46       39.38      4.56 o 
  -2   9   6       52.26       45.49      3.97 o 
  -1   9   6       17.42       12.32      3.74 o 
   0   9   6      137.70      134.34      7.25 o 
   1   9   6        4.18        1.84      3.66 o 
  -2  10   6      166.70      178.58      7.22 o 
  -8   1   7      287.61      277.90      7.27 o 
  -7   1   7     1004.27     1079.15     23.32 o 
  -6   1   7     1345.09     1352.44     25.65 o 
  -5   1   7      124.63      139.19      4.70 o 
  -4   1   7      637.29      608.81     10.50 o 
  -3   1   7     2368.16     2434.40     21.81 o 
  -2   1   7      968.33     1012.60     11.02 o 
  -1   1   7     3229.22     3172.34     38.56 o 
   0   1   7       43.72       41.17      2.46 o 
   1   1   7      512.36      504.83      9.26 o 
   2   1   7     1946.10     1905.84     41.34 o 
   3   1   7      221.63      234.22      7.30 o 
   4   1   7      623.87      599.80     12.24 o 
  -8   2   7       74.72       70.05      4.19 o 
  -7   2   7       30.12       29.91      4.13 o 
  -6   2   7      121.69      102.42      4.72 o 
  -5   2   7        5.84        4.47      2.13 o 
  -4   2   7      248.13      250.05      9.17 o 
  -3   2   7      197.82      207.49      5.27 o 
  -2   2   7       60.02       74.98      4.38 o 
  -1   2   7       47.43       47.07      2.76 o 
   0   2   7       91.03       82.51      2.89 o 
   1   2   7        0.64        1.83      2.02 o 
   2   2   7       36.81       34.56      3.40 o 
   3   2   7       28.13       23.20      4.05 o 
   4   2   7       50.01       47.45      5.12 o 
  -8   3   7      490.05      516.47     12.02 o 
  -7   3   7     1253.20     1199.72     23.86 o 
  -6   3   7      973.49     1008.02     16.49 o 
  -5   3   7       16.86       23.87      4.63 o 
  -4   3   7      943.07      927.66     18.23 o 
  -3   3   7      309.43      313.18      6.99 o 
  -2   3   7      345.71      332.46      6.91 o 
  -1   3   7     2013.43     2030.78     28.08 o 
   0   3   7       35.02       35.69      2.88 o 
   1   3   7      397.44      435.94     19.20 o 
   2   3   7     1258.74     1272.99     24.38 o 
   3   3   7      355.32      393.21     13.78 o 
   4   3   7      175.87      183.46      8.06 o 
  -7   4   7       22.94       21.75      3.86 o 
  -6   4   7       95.80       83.65      4.72 o 
  -5   4   7       63.24       48.55      4.07 o 
  -4   4   7       81.76       75.10      4.39 o 
  -3   4   7       52.96       45.23      2.79 o 
  -2   4   7        0.62       -0.21      1.69 o 
  -1   4   7       66.27       68.83      2.89 o 
   0   4   7       82.56       73.71      3.34 o 
   1   4   7      132.47      121.94      5.53 o 
   2   4   7       75.12       71.37      5.63 o 
   3   4   7        0.03        2.23      3.27 o 
   4   4   7        0.23        1.58      4.19 o 
  -7   5   7      754.11      731.06     16.26 o 
  -6   5   7      404.73      406.34      9.14 o 
  -5   5   7      322.52      353.93      9.85 o 
  -4   5   7      619.10      633.68     12.49 o 
  -3   5   7      574.85      584.25     13.59 o 
  -2   5   7      632.27      640.32     13.57 o 
  -1   5   7      980.89     1013.23     20.90 o 
   0   5   7       24.98       27.89      2.46 o 
   1   5   7      279.10      290.36     16.91 o 
   2   5   7      746.82      790.59     17.23 o 
   3   5   7      266.27      275.17      9.70 o 
  -6   6   7       54.79       46.71      4.06 o 
  -5   6   7       43.02       42.04      4.38 o 
  -4   6   7       30.51       28.12      4.02 o 
  -3   6   7        4.37        4.53      3.39 o 
  -2   6   7       54.22       54.87      5.47 o 
  -1   6   7        0.08        1.30      1.93 o 
   0   6   7       12.67       13.59      3.71 o 
   1   6   7      173.98      159.24      5.96 o 
   2   6   7       37.57       34.88      5.38 o 
   3   6   7        3.27        1.24      3.52 o 
  -6   7   7      272.45      275.90      8.25 o 
  -5   7   7      951.08     1016.77     29.41 o 
  -4   7   7      175.47      180.40      7.69 o 
  -3   7   7      883.33      900.55     16.46 o 
  -2   7   7      904.10      899.36     16.50 o 
  -1   7   7      596.34      620.79     12.20 o 
   0   7   7      932.95      918.07     19.89 o 
   1   7   7      714.81      776.85     14.60 o 
   2   7   7      689.58      702.62     19.70 o 
  -5   8   7       35.03       27.18      4.30 o 
  -4   8   7       68.00       59.06      5.13 o 
  -3   8   7       99.87       87.48      5.21 o 
  -2   8   7      171.77      158.55      6.71 o 
  -1   8   7        0.01        1.66      2.73 o 
   0   8   7       56.71       56.86      4.48 o 
   1   8   7        0.24        0.07      2.96 o 
  -2   9   7      472.53      457.77     10.85 o 
  -7   0   8      729.86      748.33     24.05 o 
  -6   0   8     1236.74     1311.87     47.00 o 
  -5   0   8     2526.38     2439.69     58.82 o 
  -4   0   8      151.47      168.88      7.77 o 
  -3   0   8     2109.70     2118.23     52.88 o 
  -2   0   8     3239.10     3205.41     62.91 o 
  -1   0   8       42.58       42.03      3.76 o 
   0   0   8     1152.82     1132.03     42.37 o 
   1   0   8       18.79       19.88      4.47 o 
   2   0   8      107.47      118.55      7.56 o 
   3   0   8      841.55      800.72     24.46 o 
  -7   1   8       48.46       53.63      4.12 o 
  -6   1   8       15.85       15.61      2.99 o 
  -5   1   8       39.42       51.07      5.19 o 
  -4   1   8        0.01        0.58      2.21 o 
  -3   1   8      253.80      278.20      7.54 o 
  -2   1   8        7.36        5.96      2.47 o 
  -1   1   8      117.91      118.87      4.18 o 
   0   1   8        6.46        7.18      1.89 o 
   1   1   8       74.64       63.63      4.02 o 
   2   1   8       15.09       11.91      2.85 o 
   3   1   8       51.95       44.24      5.38 o 
  -7   2   8      510.87      520.10     11.48 o 
  -6   2   8      754.39      780.38     13.31 o 
  -5   2   8      627.54      592.28     13.15 o 
  -4   2   8        6.26        4.35      2.20 o 
  -3   2   8      215.43      208.23      6.38 o 
  -2   2   8     1320.86     1360.19     28.23 o 
  -1   2   8      517.34      530.01     12.23 o 
   0   2   8     1479.65     1475.15     20.25 o 
   1   2   8      304.23      310.37      8.97 o 
   2   2   8      380.81      391.00     12.18 o 
   3   2   8     1030.78     1007.19     24.95 o 
  -7   3   8       13.43       13.26      4.60 o 
  -6   3   8        7.36        6.44      2.68 o 
  -5   3   8       69.84       70.68      4.44 o 
  -4   3   8       12.59       13.43      2.53 o 
  -3   3   8        6.14        5.71      2.21 o 
  -2   3   8      498.22      493.15      8.56 o 
  -1   3   8       41.15       43.57      2.76 o 
   0   3   8      276.02      275.60      8.32 o 
   1   3   8        3.11        3.64      2.88 o 
   2   3   8      123.05      111.58      7.27 o 
   3   3   8       14.51       14.39      4.47 o 
  -7   4   8      313.70      304.56      8.74 o 
  -6   4   8      416.38      411.47      9.84 o 
  -5   4   8      534.59      545.15     10.54 o 
  -4   4   8      389.04      414.46     11.56 o 
  -3   4   8      262.23      263.96      8.26 o 
  -2   4   8      936.07      925.14     13.42 o 
  -1   4   8      310.67      308.69      8.04 o 
   0   4   8      123.49      132.72      5.43 o 
   1   4   8       85.27       87.11      5.88 o 
   2   4   8      187.65      198.30      8.40 o 
  -6   5   8       71.50       62.72      4.56 o 
  -5   5   8      102.10       98.07      4.65 o 
  -4   5   8      111.42      117.38      5.23 o 
  -3   5   8       66.37       60.53      4.21 o 
  -2   5   8      300.75      300.36      9.22 o 
  -1   5   8      267.48      251.65      6.55 o 
   0   5   8       18.29       13.66      3.12 o 
   1   5   8      137.03      126.90      6.83 o 
   2   5   8      106.06      108.44      6.53 o 
  -5   6   8      939.55      943.87     20.47 o 
  -4   6   8      111.77      114.54      5.81 o 
  -3   6   8      216.30      215.22      7.63 o 
  -2   6   8     1105.94     1094.12     23.72 o 
  -1   6   8      337.03      336.48     10.51 o 
   0   6   8      989.46     1008.78     20.04 o 
   1   6   8      558.40      578.91     16.60 o 
  -4   7   8        1.33        2.37      3.27 o 
  -3   7   8        7.77        6.71      3.35 o 
  -2   7   8      133.06      129.88      6.38 o 
  -1   7   8        7.96        6.66      3.28 o 
   0   7   8      185.64      173.61      7.87 o 
  -6   1   9      804.24      776.47     15.90 o 
  -5   1   9      986.79      980.14     17.04 o 
  -4   1   9      464.65      455.34      8.37 o 
  -3   1   9      293.45      294.56      6.66 o 
  -2   1   9      628.85      645.21     11.46 o 
  -1   1   9      517.77      505.40      9.55 o 
   0   1   9      721.11      743.16     17.27 o 
   1   1   9       46.78       46.34      4.10 o 
  -6   2   9        6.93       11.22      4.22 o 
  -5   2   9       39.22       37.02      3.55 o 
  -4   2   9      172.68      168.88      5.53 o 
  -3   2   9       70.93       64.62      3.79 o 
  -2   2   9       57.54       55.35      3.53 o 
  -1   2   9      113.83      107.95      5.23 o 
   0   2   9       36.27       31.66      4.93 o 
   1   2   9      193.38      192.41      9.17 o 
  -6   3   9      287.32      264.73      8.40 o 
  -5   3   9      185.62      197.78      6.33 o 
  -4   3   9      512.21      516.29     11.29 o 
  -3   3   9      165.60      163.87      5.20 o 
  -2   3   9      102.24      109.64      4.12 o 
  -1   3   9     1714.76     1741.13     42.56 o 
   0   3   9      512.36      514.73     14.77 o 
   1   3   9      232.53      236.36      9.50 o 
  -5   4   9        0.82        3.78      2.58 o 
  -4   4   9        0.85        1.89      2.68 o 
  -3   4   9       16.40       16.85      3.43 o 
  -2   4   9       96.94       86.88      5.31 o 
  -1   4   9       86.47       71.62      4.59 o 
   0   4   9       17.90       14.26      4.34 o 
  -4   5   9     1004.40     1036.12     23.12 o 
  -3   5   9      267.94      251.28      8.35 o 
  -2   5   9      143.04      138.43      5.95 o 
  -1   5   9      892.12      881.04     22.73 o 
  -4   0  10      611.68      570.13     17.84 o 
  -3   0  10      260.14      262.77     10.78 o 
  -2   0  10      502.22      523.36     19.55 o 
  -1   0  10       66.98       80.89      8.58 o 
  -4   1  10       61.04       54.40      3.89 o 
  -3   1  10       68.19       58.20      3.74 o 
  -2   1  10       16.34       17.26      3.59 o 
  -3   2  10      193.93      193.09      6.04 o 
  -2   2  10      219.77      220.69      6.38 o 
                                                 
